# Supplementary material for: Paradigm versus paradox on the prairie: testing competing stream fish movement frameworks using an imperiled Great Plains minnow
Source: Mov Ecol. 2022 Feb 22;10:8. doi: 10.1186/s40462-022-00306-9 (PMC8864925; doi:10.1186/s40462-022-00306-9)
Supplement: Supplementary file 3 — Additional file 3. This file contains the R code used in this manuscript and data files used in analysis. [file 40462_2022_306_MOESM3_ESM.zip]

Archive with 4 entries (3 files):
- New folder/
- New folder/prairiechubcode_movementecologyjournal3.R
- New folder/prairie_chub_recapture_data_2019_2020_movementecologyjournal.csv
- New folder/prairie_chub_vie_survival_study_final.csv
