# Supplementary material for: Paradigm versus paradox on the prairie: testing competing stream fish movement frameworks using an imperiled Great Plains minnow
Source: Mov Ecol. 2022 Feb 22;10:8. doi: 10.1186/s40462-022-00306-9 (PMC8864925; doi:10.1186/s40462-022-00306-9)
Supplement: Supplementary file 3 — Additional file 3. This file contains the R code used in this manuscript and data files used in analysis. [file 40462_2022_306_MOESM3_ESM.zip › New folder/prairiechubcode_movementecologyjournal3.R]

#load the library (after you've installed it)
setwd("C:/Users/steffensmeierz/Documents/Dissertation/Side Papers/prairie_chub_movement_ecology_journal")
getwd()
#load libraries
library(fishmove)
library(moments)
library(ggplot2)

#install.packages("readxl")
library(readxl)
library(tidyverse)
#install.packages<-'glmnet'
library(glmnet)

#load vie survival data
test.data<-read.csv("prairie_chub_vie_survival_study_final.csv")

#transform data data for modeling
test.data$status.f<-factor(test.data$status)
test.data$treatment<-as.factor(as.character(test.data$treatment))
test.data$length_mm<-as.numeric(test.data$length_mm)

#two factor logistic regression
subset_t12<-subset(test.data,treatment!="c1")
summary(subset_t12)
subset_t12<-droplevels(subset_t12)

newmod<-glm(status.f~length_mm+factor(treatment),data=subset_t12,family=binomial(link = "logit"))
summary(newmod)

#create subset of treatment 1 (single tagged fish)
subset_t1<-subset(test.data,treatment=="t1")
subset_t1
mod.1<-glm(status.f~length_mm,data=subset_t1,family="binomial")
summary(mod.1)

#create subset of treatment 2 (double tagged fish)
subset_t2<-subset(test.data,treatment=="t2")
subset_t2
mod.2<-glm(status.f~length_mm,data=subset_t2,family="binomial")
summary(mod.2)

###make prediction column in dataset, and plot prediction data 
subset_t1$pred<-predict(mod.1,newdata = subset_t1,type = "response")
subset_t2$pred<-predict(mod.2,newdata = subset_t2,type = "response")

#prepare data for plotting
##when I changed this to a csv, it no longer worked. 
t1<-subset_t1[,c(4:6,9)]
t2<-subset_t2[,c(4:6,9)]
plot.data<-rbind(t1,t2)

#plot data togther
lr1<-ggplot(plot.data,aes(x=length_mm,y=pred))+geom_line(aes(col=treatment))+
  geom_point(aes(x=length_mm,y=status,col=treatment,shape = treatment),
             show.legend=FALSE,
             alpha=0.25,size=5)+
  scale_color_manual(labels=c("Single Tag","Double Tag"),values = c("orange","blue"))+
  xlab("Total Length (mm)")+ylab("Probability of Survival")+
  theme(panel.grid.major = element_blank(), 
        panel.grid.minor = element_blank(),
        panel.background = element_blank(),
        axis.text.x = element_text(size = 12),
        axis.text.y = element_text(size = 12),
        axis.title.x = element_text(size = 12),
        axis.title.y = element_text(size = 12),
        axis.line = element_line(colour = "black"))+
  guides(color=guide_legend("Treatment"))
lr1

library(ggpubr)
jpeg("Figure4.jpg",units = "mm",width = 100,height = 85,res = 300)
ggarrange(lr1)
dev.off()


#load data for H1 and H2
recap.data<-read.csv("prairie_chub_recapture_data_2019_2020_movementecologyjournal.csv")

#create vector of daily movements
recap.data$daily.movement<-recap.data$daily_movement_rate

#round to whole numbers
recap.data$daily.movement<-round(recap.data$daily.movement,0)

##transform characters to factors for each column that is a character
recap.data$vie_color<-as.factor(as.character(recap.data$vie_color))
recap.data$DATE<-as.Date(recap.data$date,"%m/%d/%Y")
recap.data$site<-as.factor(as.character(recap.data$site))
recap.data$species<-as.factor(as.character(recap.data$species))
recap.data$sub.reach<-as.factor(as.character(recap.data$sub.reach))
recap.data$tag_or_recap<-as.factor(as.character(recap.data$tag_or_recap))
recap.data$upstream_downstream<-as.factor(as.character(recap.data$upstream_downstream))
class(recap.data$DATE)

###data exploration
summary(recap.data)
levels(recap.data$vie_color)
table(recap.data$vie_color)

###clean up data set
library(plyr)
recap.data$vie_color<-revalue(recap.data$vie_color,
                              c("Brown "="Brown",
                                "Black "="Black",
                                "Purple "="Purple"))

ggplot(recap.data,aes(x=time_at_large_days,y=absolute_movement))+
  geom_point()
#remove outlier
recap.data2<-recap.data[-c(134),]
summary(recap.data2$time_at_large_days)

#create column for year
library(stringr)
recap.data2$year<-str_sub(recap.data2$DATE,1,4)
summary(recap.data2)
recap.data2$year<-as.factor(as.character(recap.data2$year))
summary(recap.data2)

#subset data by year
y_2019<-subset(recap.data2,year=="2019")
y_2020<-subset(recap.data2,year=="2020")

#histograms of net distance by year
p1<-ggplot(y_2019,aes(x=net_distance_moved_m,fill=site))+
  geom_histogram(binwidth = 100)+
 xlim(-3500,6000)+
  theme(
    legend.text=element_text(size=10),
    legend.position = c(0.8,0.8),
    axis.text.x= element_text(size = 12),
    axis.text.y= element_text(size = 12),
    axis.title.x = element_text(size = 12),
    axis.title.y = element_text(size = 12),
    panel.grid.major = element_blank(), panel.grid.minor = element_blank(),
    panel.background = element_blank(), axis.line = element_line(colour = "black"))+
  xlab("")+
  ylab("Frequency (2019)")+
  annotate("text",label="a",size=4.5,x=-3200,y=29)
p1<-p1+scale_fill_manual(name = "Site",labels = c("Pease", "Red","Salt Fork"),
                         values = c("green3","orange","blue"))
p1


p2<-ggplot(y_2020,aes(x=net_distance_moved_m,fill=site))+
  geom_histogram(binwidth = 100)+
  xlim(-3500,6000)+
  theme(
    legend.position = "none",
    axis.text.x= element_text(size = 12),
    axis.text.y= element_text(size = 12),
    axis.title.x = element_text(size = 12),
    axis.title.y = element_text(size = 12),
    panel.grid.major = element_blank(), panel.grid.minor = element_blank(),
    panel.background = element_blank(), axis.line = element_line(colour = "black"))+
  xlab("Distance Moved (m)")+
  ylab("Frequency (2020)")+
  annotate("text",label="b",size=4.5,x=-3200,y=29)
p2<-p2+scale_fill_manual(name = "Site",labels = c("Pease", "Red","Salt Fork"),
                    values = c("green3","orange","blue"))
p2
#histograms of movement rate
p3<-ggplot(y_2019,aes(x=daily.movement,fill=site))+
  geom_histogram(binwidth = 50)+
  xlim(-2000,2000)+
  ylim(0,80)+
  theme(
    legend.position = "none",
    axis.text.x= element_text(size = 12),
    axis.text.y= element_text(size = 12),
    axis.title.x = element_text(size = 12),
    axis.title.y = element_text(size = 12),
    panel.grid.major = element_blank(), panel.grid.minor = element_blank(),
    panel.background = element_blank(), axis.line = element_line(colour = "black"))+
  xlab("")+
  ylab("")+
  annotate("text",label="c",size=4.5,x=-1900,y=80)
p3<-p3+scale_fill_manual(name = "Site",labels = c("Pease", "Red","Salt Fork"),
                    values = c("green3","orange","blue"))
p3

p4<-ggplot(y_2020,aes(x=daily.movement,fill=site))+
  geom_histogram(binwidth = 50)+
  xlim(-2000,2000)+
  ylim(0,80)+
  theme(
    legend.position = "none",
    axis.text.x= element_text(size = 12),
    axis.text.y= element_text(size = 12),
    axis.title.x = element_text(size = 12),
    axis.title.y = element_text(size = 12),
    panel.grid.major = element_blank(), panel.grid.minor = element_blank(),
    panel.background = element_blank(), axis.line = element_line(colour = "black"))+
  xlab("Movement Rate (m/d)")+
  ylab("")+
  annotate("text",label="d",size=4.5,x=-1900,y=80)
p4<-p4+scale_fill_manual(name = "Site",labels = c("Pease", "Red","Salt Fork"),
                     values = c("green3","orange","blue"))
p4

library(ggpubr)
jpeg("Figure6.jpg",units = "mm",width = 170,height = 170,res = 300)
ggarrange(p1,p3,p2,p4,ncol=2,nrow = 2)
dev.off()

############################################################################
##Testing our second hypothesis that prairie chub move in an upstream bias##
############################################################################

##I want to compare both 2019 and 2020 so I will use y_2019 and y_2020 that 
##was already subset in above code and I want the outlier that was removed earlier, 
##to stay out since we tagged it in 2019 and recaptured it in 2020

#daily movement anscombe test for kurtosis
anscombe.test(y_2019$net_distance_moved_m)#matches p1 (a) above
anscombe.test(y_2020$net_distance_moved_m)#matches p2 (b) above
anscombe.test(y_2019$daily.movement)#matches p3 (c) above
anscombe.test(y_2020$daily.movement)#matches p4 (d) above

#daily movement agostino test for skewness
agostino.test(y_2019$net_distance_moved_m)#matches p1 (a) above
agostino.test(y_2020$net_distance_moved_m)#matches p2 (b) above
agostino.test(y_2019$daily.movement)#matches p3 (c) above
agostino.test(y_2020$daily.movement)#matches p4 (d) above

range(y_2019$time_at_large_days)

########################################################
##Second use Mann U Whitney test for US vs DS movement##
########################################################

#create subset of downstream net distance moved
subset_ds_2019<-subset(y_2019,upstream_downstream=="-")
subset_us_2019<-subset(y_2019,upstream_downstream=="+")
subset_ds_2020<-subset(y_2020,upstream_downstream=="-")
subset_us_2020<-subset(y_2020,upstream_downstream=="+")

#only 2019 data for net distance moved (m) upstream versus downstream.. Pooled data
wilcox.test(x = subset_ds_2019$absolute_movement, y = subset_us_2019$absolute_movement)
#only 2020 data for net distance moved (m) upstream versus downstream
wilcox.test(x = subset_ds_2020$absolute_movement, y = subset_us_2020$absolute_movement)
#only 2019 data for daily movement rate (m/d) upstream versus downstream
wilcox.test(x = subset_ds_2019$absolute_rate, y = subset_us_2019$absolute_rate)
#only 2020 data for daily movement rate (m/d) upstream versus downstream
wilcox.test(x = subset_ds_2020$absolute_rate, y = subset_us_2020$absolute_rate)

##test for salt fork
salt_fork_ds_2019<-subset(subset_ds_2019, site== "Salt_Fork")
salt_fork_us_2019<-subset(subset_us_2019, site== "Salt_Fork")
salt_fork_ds_2020<-subset(subset_ds_2020, site== "Salt_Fork")
salt_fork_us_2020<-subset(subset_us_2020, site== "Salt_Fork")

wilcox.test(x = salt_fork_ds_2019$absolute_movement, y = salt_fork_us_2019$absolute_movement)
wilcox.test(x = salt_fork_ds_2020$absolute_movement, y = salt_fork_us_2020$absolute_movement)
wilcox.test(x = salt_fork_ds_2019$absolute_rate, y = salt_fork_us_2019$absolute_rate)
wilcox.test(x = salt_fork_ds_2020$absolute_rate, y = salt_fork_us_2020$absolute_rate)

##test for red river
red_ds_2019<-subset(subset_ds_2019, site== "Red")
red_us_2019<-subset(subset_us_2019, site== "Red")
red_ds_2020<-subset(subset_ds_2020, site== "Red")
red_us_2020<-subset(subset_us_2020, site== "Red")

wilcox.test(x = red_ds_2019$absolute_movement, y = red_us_2019$absolute_movement)
wilcox.test(x = red_ds_2020$absolute_movement, y = red_us_2020$absolute_movement)
wilcox.test(x = red_ds_2019$absolute_rate, y = red_us_2019$absolute_rate)
wilcox.test(x = red_ds_2020$absolute_rate, y = red_us_2020$absolute_rate)

##take out the NA or 0 meters moved upstream or downstream fish##
recap.data3<-recap.data2[-c(55),]

#subset data by each river
salt_fork<-subset(recap.data3,site=="Salt_Fork")
pease<-subset(recap.data3,site=="Pease")
red<-subset(recap.data3,site=="Red")

salt_fork2019<-subset(salt_fork,year=="2019")
salt_fork2020<-subset(salt_fork,year=="2020")
red2019<-subset(red,year=="2019")
red2020<-subset(red,year=="2020")

###make violin plots
p5<-ggplot(recap.data3,aes(x = year, y = absolute_movement, fill=upstream_downstream))+
  geom_violin()+geom_jitter(colour="gray7",alpha=0.3,aes(group=upstream_downstream),show.legend = F,
  position=position_jitterdodge(dodge.width = 0.9,jitter.width = 0.4))+
  scale_fill_manual(labels = c("Downstream","Upstream"),
                                 values = c("orange","blue"))+
  theme(
    legend.title = element_blank(),
    legend.text=element_text(size=12),
    legend.position = c(0.75,0.82),
    axis.text.x= element_text(size = 12),
    axis.text.y= element_text(size = 12),
    axis.title.x = element_text(size = 12),
    axis.title.y = element_text(size = 12),
    panel.grid.major = element_blank(), 
    panel.grid.minor = element_blank(),
    panel.background = element_blank(), 
    axis.line = element_line(colour = "black"))+
  xlab("Year")+
  ylab("Distance Moved (m)")+
  annotate("text",label="a",size=4.5,x=0.5,y=6000)
p5

p5.1<-ggplot(red,aes(x = year, y = absolute_movement, fill=upstream_downstream))+
  geom_violin()+geom_jitter(colour="gray7",alpha=0.3,aes(group=upstream_downstream),
  show.legend = F,position=position_jitterdodge(dodge.width = 0.9,jitter.width = 0.4))
p5.1
p5.1<-p5.1+scale_fill_manual(labels = c("Downstream","Upstream"),
                         values = c("orange","blue"))+
  theme(
    legend.position = "none",
    axis.text.x= element_text(size = 12),
    axis.text.y= element_text(size = 12),
    axis.title.x = element_text(size = 12),
    axis.title.y = element_text(size = 12),
    panel.grid.major = element_blank(), 
    panel.grid.minor = element_blank(),
    panel.background = element_blank(), 
    axis.line = element_line(colour = "black"))+
    xlab("")+
    ylab("")+
  annotate("text",label="b",size=4.5,x=0.5,y=3000)
p5.1

p5.2<-ggplot(salt_fork,aes(x = year, y = absolute_movement, fill=upstream_downstream))+
  geom_violin()+geom_jitter(colour="gray7",alpha=0.3,aes(group=upstream_downstream),
                            show.legend = F,position=position_jitterdodge(dodge.width = 0.9,jitter.width = 0.4))
p5.2
p5.2<-p5.2+scale_fill_manual(labels = c("Downstream","Upstream"),
                         values = c("orange","blue"))+
  theme(
    legend.position = "none",
    axis.text.x= element_text(size = 12),
    axis.text.y= element_text(size = 12),
    axis.title.x = element_text(size = 12),
    axis.title.y = element_text(size = 12),
    panel.grid.major = element_blank(), 
    panel.grid.minor = element_blank(),
    panel.background = element_blank(), 
    axis.line = element_line(colour = "black"))+
    xlab("Year")+
    ylab("")+
  annotate("text",label="c",size=4.5,x=0.5,y=3000)
p5.2

p6<-ggplot(recap.data3,aes(x = year, y = absolute_rate, fill=upstream_downstream))+
  geom_violin()+geom_jitter(colour="gray7",alpha=0.3,aes(group=upstream_downstream),
                            show.legend = F,position=position_jitterdodge(dodge.width = 0.9,jitter.width = 0.4))
p6
p6<-p6+scale_fill_manual(labels = c("Downstream","Upstream"),
                         values = c("orange","blue"))+
        theme(
                legend.position = "none",
                axis.text.x= element_text(size = 12),
                axis.text.y= element_text(size = 12),
                axis.title.x = element_text(size = 12),
                axis.title.y = element_text(size = 12),
                panel.grid.major = element_blank(), 
                panel.grid.minor = element_blank(),
                panel.background = element_blank(), 
                axis.line = element_line(colour = "black"))+
                xlab("Year")+
                ylab("Movement Rate (m/d)")+
                 annotate("text",label="d",size=4.5,x=0.5,y=2000)
p6

p6.1<-ggplot(red,aes(x = year, y = absolute_rate, fill=upstream_downstream))+
  geom_violin()+geom_jitter(colour="gray7",alpha=0.3,aes(group=upstream_downstream),
                            show.legend = F,position=position_jitterdodge(dodge.width = 0.9,jitter.width = 0.4))
p6.1
p6.1<-p6.1+scale_fill_manual(labels = c("Downstream","Upstream"),
                         values = c("orange","blue"))+
  theme(
    legend.position = "none",
    axis.text.x= element_text(size = 12),
    axis.text.y= element_text(size = 12),
    axis.title.x = element_text(size = 12),
    axis.title.y = element_text(size = 12),
    panel.grid.major = element_blank(), 
    panel.grid.minor = element_blank(),
    panel.background = element_blank(), 
    axis.line = element_line(colour = "black"))+
    xlab("")+
    ylab("")+
  annotate("text",label="e",size=4.5,x=0.5,y=2000)
p6.1

p6.2<-ggplot(salt_fork,aes(x = year, y = absolute_rate, fill=upstream_downstream))+
  geom_violin()+geom_jitter(colour="gray7",alpha=0.3,aes(group=upstream_downstream),
                            show.legend = F,position=position_jitterdodge(dodge.width = 0.9,jitter.width = 0.4))
p6.2
p6.2<-p6.2+scale_fill_manual(labels = c("Downstream","Upstream"),
                         values = c("orange","blue"))+
  theme(
    legend.position = "none",
    axis.text.x= element_text(size = 12),
    axis.text.y= element_text(size = 12),
    axis.title.x = element_text(size = 12),
    axis.title.y = element_text(size = 12),
    panel.grid.major = element_blank(), 
    panel.grid.minor = element_blank(),
    panel.background = element_blank(), 
    axis.line = element_line(colour = "black"))+
    xlab("Year")+
    ylab("")+
  annotate("text",label="f",size=4.5,x=0.5,y=2000)
p6.2

upper_panel<-ggarrange(p5,ggarrange(p5.1,p5.2,ncol = 1),ncol = 2)
lower_panel<-ggarrange(p6,ggarrange(p6.1,p6.2,ncol = 1),ncol = 2)
jpeg("Figure7.jpg",units = "mm",width = 170,height = 170,res = 300)
ggarrange(upper_panel,lower_panel,ncol = 1)
dev.off()

###########################################################################################
##Testing our first hypothesis that prairie chub move further than expected under the RMP##
###########################################################################################
##pooled data median
median(y_2019$length_mm)
median(y_2020$length_mm)
median(y_2019$time_at_large_days)
median(y_2020$time_at_large_days)

###I want confidence intervals not prediction
#expected 2019
model1<-fishmove(L=54,AR=1.09,SO=6,T=8,interval = "confidence")
model1

#expected 2020
model2<-fishmove(L=870,AR=1.09,T=8)
model2

#observed 2019
model3<-fishmove.estimate(y_2019$absolute_movement)
model3

#observed 2020
model4<-fishmove.estimate(y_2020$absolute_movement)
model4

#expected rate 2019
model5<-fishmove(L=54,AR=1.09,SO=6,T=1)
model5

#expected rate 2020
model6<-fishmove(L=58,AR=1.09,SO=6,T=1, interval = "confidence")
model6

#observed rate 2019
model7<-fishmove.estimate(y_2019$absolute_rate)
model7

#observed rate 2020
model8<-fishmove.estimate(y_2020$absolute_rate)
model8

#data
median(salt_fork2019$length_mm)
median(salt_fork2020$length_mm)
median(red2019$length_mm)
median(red2020$length_mm)
median(salt_fork2019$time_at_large_days)
median(salt_fork2020$time_at_large_days)
median(red2019$time_at_large_days)
median(red2020$time_at_large_days)

#expected rate salt fork 2019
model9<-fishmove(L=55,AR=1.09,SO=5,T=1, interval = "confidence")
model9

#observed rate salt fork 2019
model10<-fishmove.estimate(salt_fork2019$absolute_rate)
model10

#expected rate salt fork 2020
model11<-fishmove(L=59,AR=1.09,SO=5,T=1, interval = "confidence")
model11

#observed rate salt fork 2020
model12<-fishmove.estimate(salt_fork2020$absolute_rate)
model12

#expected movement salt fork 2019
model13<-fishmove(L=55,AR=1.09,SO=5,T=8, interval = "confidence")
model13

#observed rate salt fork 2019
model14<-fishmove.estimate(salt_fork2019$absolute_movement)
model14

#expected movement salt fork 2020
model15<-fishmove(L=59,AR=1.09,SO=5,T=19)
model15

#observed rate salt fork 2020
model16<-fishmove.estimate(salt_fork2020$absolute_movement)
model16

#expected rate red 2019
model17<-fishmove(L=49,AR=1.09,SO=5,T=1)
model17

#observed rate red 2019
model18<-fishmove.estimate(red2019$absolute_rate)
model18

#expected rate red 2020
model19<-fishmove(L=56,AR=1.09,SO=5,T=1, interval = "confidence")
model19

#observed rate red 2020
model20<-fishmove.estimate(red2020$absolute_rate)
model20

#expected movement red 2019
model21<-fishmove(L=49,AR=1.09,SO=5,T=2, interval = "confidence")
model21

#observed red 2019
model22<-fishmove.estimate(red2019$absolute_movement)
model22

#expected movement red 2020
model23<-fishmove(L=56,AR=1.09,SO=5,T=17, interval = "confidence")
model23

#observed red 2020
model24<-fishmove.estimate(red2020$absolute_movement)
model24

#make data frame 
data_obs_exp_absolute_movement<-read.csv("prairie_chub_obs_exp.csv")
summary(data_obs_exp_absolute_movement)
class(data_obs_exp_absolute_movement$year)
data_obs_exp_absolute_movement$year<-as.factor(as.character(data_obs_exp_absolute_movement$year))

data_obs_exp_absolute_rate<-read.csv("prairie_chub_obs_exp_absolute_rate.csv")
data_obs_exp_absolute_rate$year<-as.factor(as.character(data_obs_exp_absolute_rate$year))
##Salt fork data sheets
data_obs_exp_absolute_rate_saltfork<-read.csv("prairie_chub_obs_exp_absolute_rate_saltfork.csv")
data_obs_exp_absolute_rate_saltfork$year<-as.factor(as.character(data_obs_exp_absolute_rate_saltfork$year))

data_obs_exp_absolute_movement_saltfork<-read.csv("prairie_chub_obs_exp_saltfork.csv")
data_obs_exp_absolute_movement_saltfork$year<-as.factor(as.character(data_obs_exp_absolute_movement_saltfork$year))


##red data sheets
data_obs_exp_absolute_rate_red<-read.csv("prairie_chub_obs_exp_absolute_rate_red.csv")
data_obs_exp_absolute_rate_red$year<-as.factor(as.character(data_obs_exp_absolute_rate_red$year))

data_obs_exp_absolute_movement_red<-read.csv("prairie_chub_obs_exp_red.csv")
data_obs_exp_absolute_movement_red$year<-as.factor(as.character(data_obs_exp_absolute_movement_red$year))

##stationary vs mobile components for net distance and daily movement over 2019 and 2020
p7<-ggplot(data_obs_exp_absolute_movement,aes(x = year, y = absolute_movement, fill=obs_exp,color=obs_exp))+
  geom_point()+
  geom_errorbar(aes(ymin=ll95,ymax=ul95))+
  xlab("Year")+
  ylab("Distance Moved (m)")
p7<-p7+scale_color_manual(values = c("orange","blue"),
                          guide = guide_legend(override.aes = list(linetype = c(rep("blank",2)))))+
  facet_grid(.~stat_mob)+
  theme(legend.title = element_blank(),
        legend.text=element_text(size=12),
        legend.position = c(0.8,0.85),
        axis.text.x= element_text(size = 12),
        axis.text.y= element_text(size = 12),
        axis.title.x = element_text(size = 12),
        axis.title.y = element_text(size = 12),
        panel.grid.major = element_blank(), 
        panel.grid.minor = element_blank(),
        panel.background = element_blank(),
        axis.line = element_line(colour = "black"))
p7<-p7+scale_y_log10()
p7

p8<-ggplot(data_obs_exp_absolute_rate,aes(x = year, y = absolute_rate, fill=obs_exp,color=obs_exp))+
  geom_point()+
  geom_errorbar(aes(ymin=ll95,ymax=ul95))+
  xlab("Year")+
  ylab("Movement Rate (m/d)")+
  facet_grid(.~stat_mob)
p8<-p8+scale_color_manual(values = c("orange","blue"))+
  theme(
    legend.position = "none",
    axis.text.x= element_text(size = 12),
    axis.text.y= element_text(size = 12),
    axis.title.x = element_text(size = 12),
    axis.title.y = element_text(size = 12),
    panel.grid.major = element_blank(), 
    panel.grid.minor = element_blank(),
    panel.background = element_blank(), 
    axis.line = element_line(colour = "black"))
p8<-p8+scale_y_log10()
p8

##salt fork
##stationary vs mobile components for net distance and daily movement over 2019 and 2020
p7.1<-ggplot(data_obs_exp_absolute_movement_saltfork,aes(x = year, y = absolute_movement, fill=obs_exp,color=obs_exp))+
  geom_point()+
  geom_errorbar(aes(ymin=ll95,ymax=ul95))+
  xlab("Year")+
  ylab("")
p7.1<-p7.1+scale_color_manual(values = c("orange","blue"),
                              guide = guide_legend(override.aes = list(linetype = c(rep("blank",2)))))+
  facet_grid(.~stat_mob)+
  theme(legend.title = element_blank(),
        legend.text=element_text(size=12),
        legend.position = "none",
        axis.text.x= element_text(size = 12),
        axis.text.y= element_text(size = 12),
        axis.title.x = element_text(size = 12),
        axis.title.y = element_text(size = 12),
        panel.grid.major = element_blank(), 
        panel.grid.minor = element_blank(),
        panel.background = element_blank(),
        axis.line = element_line(colour = "black"))
p7.1<-p7.1+scale_y_log10()
p7.1

p8.1<-ggplot(data_obs_exp_absolute_rate_saltfork,aes(x = year, y = absolute_rate, fill=obs_exp,color=obs_exp))+
  geom_point()+
  geom_errorbar(aes(ymin=ll95,ymax=ul95))+
  xlab("Year")+
  ylab("")+
  facet_grid(.~stat_mob)
p8.1<-p8.1+scale_color_manual(values = c("orange","blue"))+
  theme(
    legend.position = "none",
    axis.text.x= element_text(size = 12),
    axis.text.y= element_text(size = 12),
    axis.title.x = element_text(size = 12),
    axis.title.y = element_text(size = 12),
    panel.grid.major = element_blank(), 
    panel.grid.minor = element_blank(),
    panel.background = element_blank(), 
    axis.line = element_line(colour = "black"))
p8.1<-p8.1+scale_y_log10()
p8.1

###red river figure 5
##stationary vs mobile components for net distance and daily movement over 2019 and 2020
p7.2<-ggplot(data_obs_exp_absolute_movement_red,aes(x = year, y = absolute_movement, fill=obs_exp,color=obs_exp))+
  geom_point()+
  geom_errorbar(aes(ymin=ll95,ymax=ul95))+
  xlab("")+
  ylab("")
p7.2<-p7.2+scale_color_manual(values = c("orange","blue"),
                              guide = guide_legend(override.aes = list(linetype = c(rep("blank",2)))))+
  facet_grid(.~stat_mob)+
  theme(legend.title = element_blank(),
        legend.text=element_text(size=12),
        legend.position = "none",
        axis.text.x= element_text(size = 12),
        axis.text.y= element_text(size = 12),
        axis.title.x = element_text(size = 12),
        axis.title.y = element_text(size = 12),
        panel.grid.major = element_blank(), 
        panel.grid.minor = element_blank(),
        panel.background = element_blank(),
        axis.line = element_line(colour = "black"))
p7.2<-p7.2+scale_y_log10()
p7.2

p8.2<-ggplot(data_obs_exp_absolute_rate_red,aes(x = year, y = absolute_movement, fill=obs_exp,color=obs_exp))+
  geom_point()+
  geom_errorbar(aes(ymin=ll95,ymax=ul95))+
  xlab("")+
  ylab("")+
  facet_grid(.~stat_mob)
p8.2<-p8.2+scale_color_manual(values = c("orange","blue"))+
  theme(
    legend.position = "none",
    axis.text.x= element_text(size = 12),
    axis.text.y= element_text(size = 12),
    axis.title.x = element_text(size = 12),
    axis.title.y = element_text(size = 12),
    panel.grid.major = element_blank(), 
    panel.grid.minor = element_blank(),
    panel.background = element_blank(), 
    axis.line = element_line(colour = "black"))
p8.2<-p8.2+scale_y_log10()
p8.2

upper_panel_fig5<-ggarrange(p7,font.label = list(size = 12, color = "black",
                  face="plain"),labels="a",label.x=c(0.1),ggarrange(p7.2,p7.1,
                  labels=c("b","c"),font.label = list(size = 12, color = "black",
                  face="plain"),label.x = c(0.1,0.1) ,ncol = 1),ncol = 2)

lower_panel_fig5<-ggarrange(p8,font.label = list(size = 12, color = "black",
              face="plain"),labels="d",label.x=c(0.1),ggarrange(p8.2,p8.1,
              labels = c("e","f"),font.label = list(size = 12, color = "black",
                                                    face="plain"),label.x = c(0.1,0.1),ncol = 1),ncol = 2)
jpeg("Figure5.jpg",units = "mm",width = 170,height = 225,res = 300)
ggarrange(upper_panel_fig5,lower_panel_fig5,ncol = 1)
dev.off()

####flow analysis
salt_fork_flow<-read.csv("salt_fork_flow.csv")
salt_fork_flow$DATE<-salt_fork_flow$datetime
salt_fork_flow$DATE<-as.Date(salt_fork_flow$DATE,"%m/%d/%Y")

#subset data to salt fork only
salt_fork_recap<-subset(recap.data2,site=="Salt_Fork")
move_flow<-right_join(salt_fork_flow,salt_fork_recap,by="DATE")

ggplot(move_flow,aes(mean_daily_cfs,daily.movement))+geom_point(aes(color=year))


###########################
#read in the movement data#
###########################
moves<-read.csv("mobile_comp_all_fishes.csv")
#this data was compiled using
fishmove:::speciesfishmove
#and then the function 'fishmove' was used to estimate the daily movement (i.e., 1 d)
#for each species.

#pull out chub
chub_move<-subset(moves,source == "thisstudy")
all_others<-subset(moves,source == "fishmove")

#plot it
library(ggplot2)
all_fish<-ggplot()+
  geom_point(data=all_others,mapping=aes(Length,Sigma_mob_1_day,
                                         color=Family),
             alpha=0.5)+
  ylab("Mobile component daily movement (m)")+
  xlab("Total length (mm)")+
  ylim(0,800)+
  geom_point(data=chub_move,mapping = aes(Length,Sigma_mob_1_day),
             colour=c("blue","orange"))+
  annotate("text",x=90,y=747,label="2019",colour="blue")+
  annotate("text",x=94,y=265,label="2020",colour="orange")+
  theme(panel.grid.major = element_blank(),
        panel.grid.minor = element_blank(),
        panel.background = element_blank(),
        axis.line = element_line(colour="black"),
        axis.text.x= element_text(size = 12),
        axis.text.y= element_text(size = 12),
        axis.title.x = element_text(size = 12),
        axis.title.y = element_text(size = 12))
all_fish

#write it out
library(ggpubr)
jpeg("all_fishes.jpg",width = 180,height = 85,units = "mm",res=600)
all_fish
dev.off()


#read in the hydrology data
flows<-read.csv("flow_data_for_r.csv")
summary(flows)
#format data and time
flows$datetime<-as.Date(flows$datetime, format = "%m/%d/%Y")
#make site_no a factor
flows$River<-as.factor(as.character(flows$River))

#read in the sampling date data
samples<-read.csv("sample_days_and_flow.csv")
samples$Date<-as.Date(samples$Date, format = "%m/%d/%Y")
#2019 samples
samp_2019<-subset(samples,Year == "2019")
samp_2020<-subset(samples,Year == "2020")

#maybe the best illustration is summer 2019 versus summer 2020
library(scales)
sum_2019<-subset(flows,datetime >= "2019-05-01" & datetime <= "2019-09-01")
sum_2020<-subset(flows,datetime >= "2020-05-01" & datetime <= "2020-09-01")
p_2019<-ggplot()+geom_line(data=sum_2019,mapping=aes(datetime,mean_daily_cms,color=River))+
  geom_point(data=samp_2019,aes(Date,Flow,color=River),size=3,alpha=0.5)+
  scale_y_continuous(trans=scales::log10_trans(),labels=comma_format(),
                     breaks=c(0.001,0.01,0.1,1,10,100,1000),
                     limits = c(0.001,1000))+
  ylab("Daily streamflow (cms)")+
  xlab("2019")+
  scale_color_manual(values=c("green3","orange","blue"))+
  theme(panel.grid.major = element_blank(),
        panel.grid.minor = element_blank(),
        panel.background = element_blank(),
        axis.line = element_line(colour="black"),
        legend.position = c(0.3,0.25),
        axis.text.x= element_text(size = 12),
        axis.text.y= element_text(size = 12),
        axis.title.x = element_text(size = 12),
        axis.title.y = element_text(size = 12))
p_2019
p_2020<-ggplot()+geom_line(data=sum_2020,mapping=aes(datetime,mean_daily_cms,color=River))+
  geom_point(data=samp_2020,aes(Date,Flow,color=River),size=3,alpha=0.5)+
  scale_y_continuous(trans=scales::log10_trans(),labels=comma_format(),
                     breaks=c(0.001,0.01,0.1,1,10,100,1000),
                     limits = c(0.001,1000))+
  ylab("Daily streamflow (cms)")+
  xlab("2020")+
  scale_color_manual(values=c("green3","orange","blue"))+
  theme(panel.grid.major = element_blank(),
        panel.grid.minor = element_blank(),
        panel.background = element_blank(),
        axis.line = element_line(colour="black"),
        legend.position = "none",
        axis.title.y=element_text(color="white"),
        axis.text.y=element_text(size=12),
        axis.text.x= element_text(size = 12),
        axis.title.x = element_text(size = 12))
p_2020
#combine
library(ggpubr)
jpeg("hydrograph1.jpg",width = 170,height = 85,units = "mm",res=300)
ggarrange(p_2019,p_2020,nrow=1,labels = c("a","b"),
          font.label = list(size=12,face="plain"),
          hjust=c(-14))
dev.off()
