# Supplementary material for: Paradigm versus paradox on the prairie: testing competing stream fish movement frameworks using an imperiled Great Plains minnow
Source: Mov Ecol. 2022 Feb 22;10:8. doi: 10.1186/s40462-022-00306-9 (PMC8864925; doi:10.1186/s40462-022-00306-9)
Supplement: Supplementary file 3 — Additional file 3. This file contains the R code used in this manuscript and data files used in analysis. [file 40462_2022_306_MOESM3_ESM.zip › New folder/prairie_chub_recapture_data_2019_2020_movementecologyjournal.csv]

fish_#	species	length_mm	vie_color	sub-reach	tag_or_recap	date	site	time_at_large_days	net_distance_moved_m	stream_order	alive	recap during recapture day	upstream_downstream	daily_movement_rate	absolute_movement	absolute_rate	aspect_ratio
1	Macaus	58	Red	S1	Recap	5/17/2019	Red	2	429	6	1	1	+	214.5	429	214.5	1.09
2	Macaus	47	Red	S9	Recap	5/17/2019	Red	1	1713	6	1	1	+	1713	1713	1713	1.09
3	Macaus	46	Red	S10	Recap	5/17/2019	Red	1	1764	6	1	1	+	1764	1764	1764	1.09
4	Macaus	52	Red	S10	Recap	6/11/2019	Pease	4	1542	5	1	1	+	385.5	1542	385.5	1.09
5	Macaus	51	Red	S8	Recap	6/11/2019	Pease	4	267	5	1	1	+	66.75	267	66.75	1.09
6	Macaus	42	Red	S7	Recap	6/11/2019	Pease	5	-49	5	1	1	-	-9.8	49	9.8	1.09
7	Macaus	58	Red	S8	Recap	6/11/2019	Pease	4	-391	5	1	1	-	-97.75	391	97.75	1.09
8	Macaus	48	Red	S8	Recap	6/25/2019	Red	40	-83	6	1	0	-	-2.075	83	2.075	1.09
9	Macaus	50	Red	S1	Recap	6/26/2019	Red	42	-204	6	1	0	-	-4.857142857	204	4.857142857	1.09
10	Macaus	48	Blue	S3	Recap	6/27/2019	Red	1	424	6	1	1	+	424	424	424	1.09
11	Macaus	48	Blue	S4	Recap	6/27/2019	Red	1	-246	6	1	1	-	-246	246	246	1.09
12	Macaus	53	Blue	S9	Recap	6/27/2019	Red	2	-17	6	1	1	-	-8.5	17	8.5	1.09
13	Macaus	45	Red	S3	Recap	6/27/2019	Red	43	-2825	6	1	1	-	-65.69767442	2825	65.69767442	1.09
14	Macaus	53	Blue	S2	Recap	7/1/2019	Salt_Fork	2	-42	5	1	1	-	-21	42	21	1.09
15	Macaus	56	Red	S1	Recap	7/22/2019	Red	68	182	6	1	1	+	2.676470588	182	2.676470588	1.09
16	Macaus	55	Green	S10	Recap	7/22/2019	Red	1	-53	6	1	1	-	-53	53	53	1.09
17	Macaus	50	Blue	S3	Recap	7/23/2019	Salt_Fork	24	-239	5	1	0	-	-9.958333333	239	9.958333333	1.09
18	Macaus	55	Green	S7	Recap	7/25/2019	Salt_Fork	1	-6	5	1	1	-	-6	6	6	1.09
19	Macaus	53	Green	S2	Recap	7/25/2019	Salt_Fork	2	-3324	5	1	1	-	-1662	3324	1662	1.09
20	Macaus	48	Blue	S8	Recap	8/2/2019	Pease	16	5717	5	1	1	+	357.3125	5717	357.3125	1.09
21	Macaus	53	Blue	S8	Recap	8/5/2019	Red	41	-197	6	1	1	-	-4.804878049	197	4.804878049	1.09
22	Macaus	70	Green	S7	Recap	8/6/2019	Salt_Fork	13	-40	5	1	0	-	-3.076923077	40	3.076923077	1.09
23	Macaus	57	Green	S9	Recap	8/6/2019	Salt_Fork	13	-37	5	1	0	-	-2.846153846	37	2.846153846	1.09
24	Macaus	60	Green	S10	Recap	8/6/2019	Salt_Fork	13	-29	5	1	0	-	-2.230769231	29	2.230769231	1.09
25	Macaus	51	Green	S10	Recap	8/6/2019	Salt_Fork	13	-109	5	1	0	-	-8.384615385	109	8.384615385	1.09
26	Macaus	54	Green	S10	Recap	8/6/2019	Salt_Fork	13	-17	5	1	0	-	-1.307692308	17	1.307692308	1.09
27	Macaus	59	Green	S1	Recap	8/7/2019	Salt_Fork	15	36	5	1	0	+	2.4	36	2.4	1.09
28	Macaus	57	Green	S1	Recap	8/7/2019	Salt_Fork	15	-17	5	1	0	-	-1.133333333	17	1.133333333	1.09
29	Macaus	55	Green	S3	Recap	8/7/2019	Salt_Fork	15	193	5	1	0	+	12.86666667	193	12.86666667	1.09
30	Macaus	48	Green	S1	Recap	8/7/2019	Salt_Fork	15	-348	5	1	0	-	-23.2	348	23.2	1.09
31	Macaus	60	Red	S1	Recap	8/8/2019	Salt_Fork	1	75	5	1	1	+	75	75	75	1.09
32	Macaus	56	Red	S1	Recap	8/8/2019	Salt_Fork	1	-3	5	1	1	-	-3	3	3	1.09
33	Macaus	57	Red	S1	Recap	8/8/2019	Salt_Fork	1	-212	5	1	1	-	-212	212	212	1.09
34	Macaus	58	Green	S2	Recap	8/8/2019	Salt_Fork	16	-58	5	1	1	-	-3.625	58	3.625	1.09
35	Macaus	51	Red	S1	Recap	8/8/2019	Salt_Fork	1	-326	5	1	1	-	-326	326	326	1.09
36	Macaus	62	Green	S3	Recap	8/8/2019	Salt_Fork	16	-138	5	1	1	-	-8.625	138	8.625	1.09
37	Macaus	53	Red	S5	Recap	8/8/2019	Salt_Fork	1	188	5	1	1	+	188	188	188	1.09
38	Macaus	51	Green	S8	Recap	8/8/2019	Salt_Fork	15	1054	5	1	1	+	70.26666667	1054	70.26666667	1.09
39	Macaus	51	Pink	S7	Recap	8/8/2019	Salt_Fork	2	1	5	1	1	+	0.5	1	0.5	1.09
40	Macaus	55	Green	S8	Recap	8/8/2019	Salt_Fork	15	107	5	1	1	+	7.133333333	107	7.133333333	1.09
41	Macaus	53	Pink	S9	Recap	8/8/2019	Salt_Fork	2	160	5	1	1	+	80	160	80	1.09
42	Macaus	47	Pink	S2	Recap	8/12/2019	Pease	11	104	5	1	1	+	9.454545455	104	9.454545455	1.09
43	Macaus	55	Green	S3	Recap	8/12/2019	Pease	3	158	5	1	1	+	52.66666667	158	52.66666667	1.09
44	Macaus	58	Red	S1	Recap	8/13/2019	Salt_Fork	6	-5	5	1	0	-	-0.833333333	5	0.833333333	1.09
45	Macaus	52	Red	S1	Recap	8/13/2019	Salt_Fork	6	-6	5	1	0	-	-1	6	1	1.09
46	Macaus	54	Red	S1	Recap	8/13/2019	Salt_Fork	6	-16	5	0	0	-	-2.666666667	16	2.666666667	1.09
47	Macaus	59	Red	S1	Recap	8/13/2019	Salt_Fork	6	-17	5	1	0	-	-2.833333333	17	2.833333333	1.09
48	Macaus	59	Blue	S2	Recap	8/13/2019	Salt_Fork	45	218	5	1	0	+	4.844444444	218	4.844444444	1.09
49	Macaus	55	Red	S2	Recap	8/13/2019	Salt_Fork	6	175	5	1	0	+	29.16666667	175	29.16666667	1.09
50	Macaus	60	Red	S1	Recap	8/13/2019	Salt_Fork	6	-117	5	1	0	-	-19.5	117	19.5	1.09
51	Macaus	53	Red	S2	Recap	8/13/2019	Salt_Fork	6	117	5	1	0	+	19.5	117	19.5	1.09
52	Macaus	50	Green	S2	Recap	8/13/2019	Salt_Fork	21	118	5	1	0	+	5.619047619	118	5.619047619	1.09
53	Macaus	55	Green	S1	Recap	8/13/2019	Salt_Fork	21	12	5	1	0	+	0.571428571	12	0.571428571	1.09
54	Macaus	59	Red	S1	Recap	8/13/2019	Salt_Fork	6	-234	5	1	0	-	-39	234	39	1.09
55	Macaus	60	Red	S2	Recap	8/13/2019	Salt_Fork	6	0	5	1	0	NA	0	0	0	1.09
56	Macaus	62	Red	S5	Recap	8/13/2019	Salt_Fork	6	695	5	1	0	+	115.8333333	695	115.8333333	1.09
57	Macaus	56	Red	S2	Recap	8/13/2019	Salt_Fork	6	0	5	1	0	+	0	0	0	1.09
58	Macaus	57	Green	S6	Recap	8/14/2019	Salt_Fork	21	20	5	1	0	+	0.952380952	20	0.952380952	1.09
59	Macaus	55	Pink	S6	Recap	8/14/2019	Salt_Fork	8	-74	5	1	0	-	-9.25	74	9.25	1.09
60	Macaus	52	Pink	S8	Recap	8/14/2019	Salt_Fork	8	378	5	1	0	+	47.25	378	47.25	1.09
61	Macaus	63	Green	S1	Recap	8/14/2019	Salt_Fork	22	-2336	5	0	0	-	-106.1818182	2336	106.1818182	1.09
62	Macaus	52	Pink	S9	Recap	8/14/2019	Salt_Fork	8	424	5	1	0	+	53	424	53	1.09
63	Macaus	52	Pink	S7	Recap	8/14/2019	Salt_Fork	8	-94	5	0	0	-	-11.75	94	11.75	1.09
64	Macaus	52	Pink	S9	Recap	8/14/2019	Salt_Fork	8	420	5	1	0	+	52.5	420	52.5	1.09
65	Macaus	53	Orange	S4	Recap	8/14/2019	Salt_Fork	1	-1811	5	0	0	-	-1811	1811	1811	1.09
66	Macaus	56	Green	S7	Recap	8/14/2019	Salt_Fork	21	-84	5	0	0	-	-4	84	4	1.09
67	Macaus	52	Pink	S8	Recap	8/14/2019	Salt_Fork	8	104	5	0	0	+	13	104	13	1.09
68	Macaus	54	Red	S2	Recap	8/14/2019	Salt_Fork	7	-2269	5	1	0	-	-324.1428571	2269	324.1428571	1.09
69	Macaus	49	Pink	S7	Recap	8/14/2019	Salt_Fork	8	-141	5	1	0	-	-17.625	141	17.625	1.09
70	Macaus	53	Green	S8	Recap	8/14/2019	Salt_Fork	21	-51	5	1	0	-	-2.428571429	51	2.428571429	1.09
71	Macaus	50	Orange	S4	Recap	8/14/2019	Salt_Fork	1	-1998	5	1	0	-	-1998	1998	1998	1.09
72	Macaus	56	Pink	S8	Recap	8/14/2019	Salt_Fork	8	-5	5	1	0	-	-0.625	5	0.625	1.09
73	Macaus	56	Green	S8	Recap	8/14/2019	Salt_Fork	21	57	5	1	0	+	2.714285714	57	2.714285714	1.09
74	Macaus	53	Pink	S9	Recap	8/14/2019	Salt_Fork	8	33	5	1	0	+	4.125	33	4.125	1.09
75	Macaus	55	Green	S9	Recap	8/14/2019	Salt_Fork	21	32	5	1	0	+	1.523809524	32	1.523809524	1.09
76	Macaus	55	Pink	S8	Recap	8/14/2019	Salt_Fork	8	-246	5	1	0	-	-30.75	246	30.75	1.09
77	Macaus	56	Pink	S9	Recap	8/14/2019	Salt_Fork	8	21	5	1	0	+	2.625	21	2.625	1.09
78	Macaus	55	Green	S9	Recap	8/14/2019	Salt_Fork	21	22	5	1	0	+	1.047619048	22	1.047619048	1.09
79	Macaus	53	Green	S9	Recap	8/14/2019	Salt_Fork	21	-24	5	1	0	-	-1.142857143	24	1.142857143	1.09
80	Macaus	60	Pink	S8	Recap	8/14/2019	Salt_Fork	8	-476	5	1	0	-	-59.5	476	59.5	1.09
81	Macaus	61	Pink	S10	Recap	8/14/2019	Salt_Fork	8	-70	5	1	0	-	-8.75	70	8.75	1.09
82	Macaus	58	Pink	S10	Recap	8/14/2019	Salt_Fork	8	34	5	1	0	+	4.25	34	4.25	1.09
83	Macaus	57	Pink	S10	Recap	8/14/2019	Salt_Fork	8	34	5	1	0	+	4.25	34	4.25	1.09
84	Macaus	50	Pink	S10	Recap	8/14/2019	Salt_Fork	8	-106	5	1	0	-	-13.25	106	13.25	1.09
85	Macaus	56	Red	S1	Recap	8/15/2019	Salt_Fork	8	19	5	1	1	+	2.375	19	2.375	1.09
86	Macaus	46	Orange	S1	Recap	8/15/2019	Salt_Fork	2	-109	5	1	1	-	-54.5	109	54.5	1.09
87	Macaus	53	Orange	S5	Recap	8/15/2019	Salt_Fork	2	-969	5	1	1	-	-484.5	969	484.5	1.09
88	Macaus	53	Orange	S6	Recap	8/15/2019	Salt_Fork	1	247	5	1	1	+	247	247	247	1.09
89	Macaus	55	Orange	S1	Recap	8/15/2019	Salt_Fork	2	-2245	5	1	1	-	-1122.5	2245	1122.5	1.09
90	Macaus	52	Pink	S6	Recap	8/15/2019	Salt_Fork	9	-118	5	1	1	-	-13.11111111	118	13.11111111	1.09
91	Macaus	58	Orange	S10	Recap	8/15/2019	Salt_Fork	1	156	5	1	1	+	156	156	156	1.09
92	Macaus	49	Orange	S2	Recap	8/15/2019	Salt_Fork	2	-2860	5	1	1	-	-1430	2860	1430	1.09
93	Macaus	48	Green	S7	Recap	8/11/2019	Salt_Fork	18	83	5	1	0	+	4.611111111	83	4.611111111	1.09
94	Macaus	53	Pink	S7	Recap	8/11/2019	Salt_Fork	5	-51	5	1	0	+	-10.2	51	10.2	1.09
95	Macaus	64	Purple	S2	Recap	6/18/2020	Red	1	246	6	1	1	+	246	246	246	1.09
96	Macaus	58	Purple	S1	Recap	6/18/2020	Red	1	47	6	1	1	+	47	47	47	1.09
97	Macaus	54	Purple	S2	Recap	6/18/2020	Red	1	171	6	1	1	+	171	171	171	1.09
98	Macaus	48	Purple	S1	Recap	6/18/2020	Red	1	-32	6	1	1	-	-32	32	32	1.09
99	Macaus	62	Purple	S2	Recap	6/18/2020	Red	1	137	6	1	1	+	137	137	137	1.09
100	Macaus	66	Purple	S1	Recap	6/18/2020	Red	1	-71	6	1	1	-	-71	71	71	1.09
101	Macaus	55	Purple	S1	Recap	6/18/2020	Red	1	152	6	1	1	-	152	152	152	1.09
102	Macaus	52	Purple	S2	Recap	6/18/2020	Red	1	50	6	1	1	+	50	50	50	1.09
103	Macaus	56	Purple	S4	Recap	6/18/2020	Red	1	171	6	1	1	+	171	171	171	1.09
104	Macaus	51	Purple	S2	Recap	6/18/2020	Red	1	-168	6	1	1	-	-168	168	168	1.09
105	Macaus	58	Purple	S1	Recap	6/18/2020	Red	1	-370	6	1	1	-	-370	370	370	1.09
106	Macaus	59	Purple	S4	Recap	6/18/2020	Red	1	2	6	1	1	-	2	2	2	1.09
107	Macaus	52	Purple	S6	Recap	6/18/2020	Red	2	538	6	1	1	+	269	538	269	1.09
108	Macaus	61	Purple	S3	Recap	6/22/2020	Pease	3	220	5	1	1	+	73.33333333	220	73.33333333	1.09
109	Macaus	56	Purple	S3	Recap	6/22/2020	Pease	3	-469	5	1	1	-	-156.3333333	469	156.3333333	1.09
110	Macaus	62	Black	S1	Recap	6/26/2020	Salt_Fork	1	8	5	1	1	+	8	8	8	1.09
111	Macaus	59	Black	S2	Recap	6/26/2020	Salt_Fork	1	208	5	1	1	+	208	208	208	1.09
112	Macaus	56	Black	S2	Recap	6/26/2020	Salt_Fork	1	-76	5	1	1	-	-76	76	76	1.09
113	Macaus	59	Black	S4	Recap	6/26/2020	Salt_Fork	1	27	5	1	1	+	27	27	27	1.09
114	Macaus	63	Purple	S3	Recap	7/4/2020	Red	17	278	6	1	0	+	16.35294118	278	16.35294118	1.09
115	Macaus	57	Purple	S2	Recap	7/4/2020	Red	17	117	6	1	0	+	6.882352941	117	6.882352941	1.09
116	Macaus	64	Purple	S2	Recap	7/4/2020	Red	17	173	6	1	0	+	10.17647059	173	10.17647059	1.09
117	Macaus	62	Purple	S1	Recap	7/4/2020	Red	17	-28	6	1	0	-	-1.647058824	28	1.647058824	1.09
118	Macaus	56	Purple	S4	Recap	7/4/2020	Red	17	511	6	1	0	+	30.05882353	511	30.05882353	1.09
119	Macaus	56	Purple	S1	Recap	7/4/2020	Red	17	-158	6	1	0	-	-9.294117647	158	9.294117647	1.09
120	Macaus	61	Purple	S2	Recap	7/4/2020	Red	17	-274	6	1	0	-	-16.11764706	274	16.11764706	1.09
121	Macaus	63	Purple	S1	Recap	7/4/2020	Red	17	-476	6	1	0	-	-28	476	28	1.09
122	Macaus	53	Purple	S1	Recap	7/4/2020	Red	17	-480	6	1	0	-	-28.23529412	480	28.23529412	1.09
123	Macaus	56	Purple	S1	Recap	7/4/2020	Red	17	24	6	1	0	+	1.411764706	24	1.411764706	1.09
124	Macaus	51	Purple	S1	Recap	7/4/2020	Red	17	24	6	1	0	+	1.411764706	24	1.411764706	1.09
125	Macaus	60	White	S1	Recap	7/6/2020	Red	2	609	6	1	1	+	304.5	609	304.5	1.09
126	Macaus	56	Purple	S1	Recap	7/6/2020	Red	19	-1702	6	1	1	-	-89.57894737	1702	89.57894737	1.09
127	Macaus	58	Purple	S6	Recap	7/6/2020	Red	20	109	6	1	1	+	5.45	109	5.45	1.09
128	Macaus	53	Purple	S7	Recap	7/6/2020	Red	20	156	6	1	1	+	7.8	156	7.8	1.09
129	Macaus	52	White	S6	Recap	7/6/2020	Red	1	-33	6	1	1	-	-33	33	33	1.09
130	Macaus	55	Purple	S7	Recap	7/6/2020	Red	20	89	6	1	1	+	4.45	89	4.45	1.09
131	Macaus	67	Purple	S6	Recap	7/6/2020	Red	20	-261	6	1	1	-	-13.05	261	13.05	1.09
132	Macaus	52	Purple	S10	Recap	7/6/2020	Red	20	57	6	1	1	+	2.85	57	2.85	1.09
133	Macaus	63	Purple	S3	Recap	7/9/2020	Pease	20	1459	5	1	1	+	72.95	1459	72.95	1.09
134	Macaus	66	Green	S9	Recap	7/17/2020	Salt_Fork	362	11745	5	1	0	+	32.44475138	11745	32.44475138	1.09
135	Macaus	59	Black	S9	Recap	7/17/2020	Salt_Fork	23	534	5	1	0	+	23.2173913	534	23.2173913	1.09
136	Macaus	56	Black	S7	Recap	7/17/2020	Salt_Fork	23	-82	5	1	0	-	-3.565217391	82	3.565217391	1.09
137	Macaus	53	Black	S10	Recap	7/17/2020	Salt_Fork	23	318	5	1	0	+	13.82608696	318	13.82608696	1.09
138	Macaus	66	Black	S8	Recap	7/17/2020	Salt_Fork	23	92	5	1	0	+	4	92	4	1.09
139	Macaus	66	Black	S7	Recap	7/18/2020	Salt_Fork	24	2146	5	1	0	+	89.41666667	2146	89.41666667	1.09
140	Macaus	58	Black	S9	Recap	7/18/2020	Salt_Fork	24	2551	5	1	0	+	106.2916667	2551	106.2916667	1.09
141	Macaus	59	Black	S4	Recap	7/18/2020	Salt_Fork	23	434	5	1	0	+	18.86956522	434	18.86956522	1.09
142	Macaus	53	Black	S8	Recap	7/18/2020	Salt_Fork	24	2319	5	1	0	+	96.625	2319	96.625	1.09
143	Macaus	66	Brown	S1	Recap	7/19/2020	Salt_Fork	1	245	5	1	1	+	245	245	245	1.09
144	Macaus	61	Brown	S2	Recap	7/19/2020	Salt_Fork	1	366	5	1	1	+	366	366	366	1.09
145	Macaus	60	Brown	S2	Recap	7/19/2020	Salt_Fork	1	176	5	1	1	+	176	176	176	1.09
146	Macaus	61	Brown	S7	Recap	7/19/2020	Salt_Fork	2	2154	5	1	1	+	1077	2154	1077	1.09
147	Macaus	56	Brown	S2	Recap	7/19/2020	Salt_Fork	1	6	5	1	1	+	6	6	6	1.09
148	Macaus	59	Brown	S3	Recap	7/19/2020	Salt_Fork	1	104	5	1	1	+	104	104	104	1.09
149	Macaus	59	Brown	S2	Recap	7/19/2020	Salt_Fork	1	-193	5	1	1	-	-193	193	193	1.09
150	Macaus	61	Black	S7	Recap	7/19/2020	Salt_Fork	25	1819	5	1	1	+	72.76	1819	72.76	1.09
151	Macaus	48	Brown	S2	Recap	7/19/2020	Salt_Fork	1	-444	5	1	1	-	-444	444	444	1.09
152	Macaus	54	Black	S8	Recap	7/19/2020	Salt_Fork	25	1774	5	1	1	+	70.96	1774	70.96	1.09
153	Macaus	56	Brown	S2	Recap	7/19/2020	Salt_Fork	1	-646	5	1	1	-	-646	646	646	1.09
154	Macaus	58	Black	S1	Recap	7/19/2020	Salt_Fork	24	-949	5	1	1	-	-39.54166667	949	39.54166667	1.09
155	Macaus	62	Black	S7	Recap	7/19/2020	Salt_Fork	25	1383	5	1	1	+	55.32	1383	55.32	1.09
156	Macaus	56	Brown	S7	Recap	7/19/2020	Salt_Fork	2	589	5	1	1	+	294.5	589	294.5	1.09
157	Macaus	57	Brown	S7	Recap	7/19/2020	Salt_Fork	2	9	5	1	1	+	4.5	9	4.5	1.09
158	Macaus	61	Brown	S7	Recap	7/19/2020	Salt_Fork	2	-226	5	1	1	-	-113	226	113	1.09
159	Macaus	63	Brown	S9	Recap	7/19/2020	Salt_Fork	2	169	5	1	1	+	84.5	169	84.5	1.09
160	Macaus	56	White	S8	Recap	7/21/2020	Red	16	337	6	1	0	+	21.0625	337	21.0625	1.09
161	Macaus	67	Purple	S6	Recap	7/21/2020	Red	35	-175	6	1	0	-	-5	175	5	1.09
162	Macaus	54	White	S6	Recap	7/21/2020	Red	16	-476	6	1	0	-	-29.75	476	29.75	1.09
163	Macaus	57	Purple	S10	Recap	7/21/2020	Red	35	-3	6	1	0	-	-0.085714286	3	0.085714286	1.09
164	Macaus	56	Purple	S6	Recap	7/22/2020	Red	35	2028	6	1	0	+	57.94285714	2028	57.94285714	1.09
165	Macaus	60	White	S3	Recap	7/22/2020	Red	17	-22	6	1	0	-	-1.294117647	22	1.294117647	1.09
166	Macaus	54	White	S3	Recap	7/22/2020	Red	17	-11	6	1	0	-	-0.647058824	11	0.647058824	1.09
167	Macaus	61	Purple	S2	Recap	7/22/2020	Red	35	-570	6	1	0	-	-16.28571429	570	16.28571429	1.09
168	Macaus	61	White	S1	Recap	7/23/2020	Red	19	1084	6	1	1	+	57.05263158	1084	57.05263158	1.09
169	Macaus	60	Brown	S4	Recap	7/23/2020	Red	1	35	6	1	1	+	35	35	35	1.09
170	Macaus	59	Brown	S10	Recap	7/23/2020	Red	2	-89	6	1	1	-	-44.5	89	44.5	1.09
171	Macaus	56	Brown	S10	Recap	7/23/2020	Red	2	-89	6	1	1	-	-44.5	89	44.5	1.09
172	Macaus	59	Purple	S3	Recap	7/26/2020	Pease	37	1072	5	1	1	+	28.97297297	1072	28.97297297	1.09
173	Macaus	60	Black	S7	Recap	8/4/2020	Salt_Fork	41	2373	5	1	0	+	57.87804878	2373	57.87804878	1.09
174	Macaus	61	Brown	S3	Recap	8/4/2020	Salt_Fork	17	358	5	1	0	+	21.05882353	358	21.05882353	1.09
175	Macaus	63	Black	S3	Recap	8/4/2020	Salt_Fork	40	-99	5	1	0	-	-2.475	99	2.475	1.09
176	Macaus	56	Black	S9	Recap	8/4/2020	Salt_Fork	41	2723	5	1	0	+	66.41463415	2723	66.41463415	1.09
177	Macaus	60	Black	S7	Recap	8/4/2020	Salt_Fork	41	2140	5	1	0	+	52.19512195	2140	52.19512195	1.09
178	Macaus	57	Brown	S8	Recap	8/5/2020	Salt_Fork	19	198	5	1	0	+	10.42105263	198	10.42105263	1.09
179	Macaus	54	Brown	S7	Recap	8/5/2020	Salt_Fork	19	18	5	1	0	+	0.947368421	18	0.947368421	1.09
180	Macaus	62	Brown	S8	Recap	8/5/2020	Salt_Fork	19	-294	5	1	0	-	-15.47368421	294	15.47368421	1.09
181	Macaus	67	Brown	S7	Recap	8/5/2020	Salt_Fork	19	-475	5	1	0	-	-25	475	25	1.09
182	Macaus	56	Brown	S10	Recap	8/5/2020	Salt_Fork	19	-92	5	1	0	-	-4.842105263	92	4.842105263	1.09
183	Macaus	62	Brown	S9	Recap	8/5/2020	Salt_Fork	19	-189	5	1	0	-	-9.947368421	189	9.947368421	1.09
184	Macaus	63	Yellow	S1	Recap	8/6/2020	Salt_Fork	2	701	5	1	1	+	350.5	701	350.5	1.09
185	Macaus	56	Brown	S2	Recap	8/6/2020	Salt_Fork	19	2	5	1	1	+	0.105263158	2	0.105263158	1.09
186	Macaus	52	Yellow	S3	Recap	8/6/2020	Salt_Fork	2	67	5	1	1	+	33.5	67	33.5	1.09
187	Macaus	59	Brown	S3	Recap	8/6/2020	Salt_Fork	19	-27	5	1	1	-	-1.421052632	27	1.421052632	1.09
188	Macaus	61	Yellow	S3	Recap	8/6/2020	Salt_Fork	2	-48	5	1	1	-	-24	48	24	1.09
189	Macaus	54	Black	S4	Recap	8/6/2020	Salt_Fork	42	-442	5	1	1	-	-10.52380952	442	10.52380952	1.09
190	Macaus	56	Black	S7	Recap	8/6/2020	Salt_Fork	43	-87	5	1	1	-	-2.023255814	87	2.023255814	1.09
191	Macaus	58	Yellow	S2	Recap	8/10/2020	Salt_Fork	6	70	5	1	1	+	11.66666667	70	11.66666667	1.09
192	Macaus	61	Brown	S2	Recap	8/10/2020	Salt_Fork	23	-1868	5	1	1	-	-81.2173913	1868	81.2173913	1.09
193	Macaus	59	Yellow	S8	Recap	8/10/2020	Salt_Fork	5	-174	5	1	1	-	-34.8	174	34.8	1.09
194	Macaus	55	Yellow	S10	Recap	8/10/2020	Salt_Fork	5	2	5	1	1	+	0.4	2	0.4	1.09
195	Macaus	62	Black	S10	Recap	8/11/2020	Salt_Fork	48	-1069	5	1	1	-	-22.27083333	1069	22.27083333	1.09
196	Macaus	54	Brown	S1	Recap	8/12/2020	Red	21	-45	6	1	1	-	-2.142857143	45	2.142857143	1.09
197	Macaus	56	Brown	S2	Recap	8/12/2020	Red	21	123	6	1	1	+	5.857142857	123	5.857142857	1.09
198	Macaus	59	Brown	S1	Recap	8/12/2020	Red	21	-264	6	1	1	-	-12.57142857	264	12.57142857	1.09
199	Macaus	56	Brown	S4	Recap	8/12/2020	Red	21	300	6	1	1	+	14.28571429	300	14.28571429	1.09
200	Macaus	66	Purple	S1	Recap	8/12/2020	Red	56	-351	6	1	1	-	-6.267857143	351	6.267857143	1.09
201	Macaus	55	Brown	S2	Recap	8/12/2020	Red	21	-166	6	1	1	-	-7.904761905	166	7.904761905	1.09
202	Macaus	55	White	S1	Recap	8/12/2020	Red	39	-659	6	1	1	-	-16.8974359	659	16.8974359	1.09
203	Macaus	56	White	S6	Recap	8/12/2020	Red	38	340	6	1	1	+	8.947368421	340	8.947368421	1.09
204	Macaus	55	Brown	S8	Recap	8/12/2020	Red	22	367	6	1	1	+	16.68181818	367	16.68181818	1.09
205	Macaus	55	Brown	S7	Recap	8/12/2020	Red	22	63	6	1	1	+	2.863636364	63	2.863636364	1.09
206	Macaus	58	Purple	S6	Recap	8/12/2020	Red	57	-120	6	1	1	-	-2.105263158	120	2.105263158	1.09
207	Macaus	56	Brown	S10	Recap	8/12/2020	Red	22	179	6	1	1	+	8.136363636	179	8.136363636	1.09
208	Macaus	61	Brown	S10	Recap	8/12/2020	Red	22	-93	6	1	1	-	-4.227272727	93	4.227272727	1.09
209	Macaus	53	Brown	S10	Recap	8/12/2020	Red	22	-188	6	1	1	-	-8.545454545	188	8.545454545	1.09
210	Macaus	52	White	S9	Recap	8/12/2020	Red	38	-524	6	1	1	-	-13.78947368	524	13.78947368	1.09
211	Macaus	58	Brown	S10	Recap	8/12/2020	Red	22	-659	6	1	1	-	-29.95454545	659	29.95454545	1.09
212	Macaus	58	Purple	S6	Recap	8/12/2020	Red	57	-1497	6	1	1	-	-26.26315789	1497	26.26315789	1.09
213	Macaus	58	Purple	S10	Recap	8/12/2020	Red	57	-963	6	1	1	-	-16.89473684	963	16.89473684	1.09
