# Supplementary material for: Paradigm versus paradox on the prairie: testing competing stream fish movement frameworks using an imperiled Great Plains minnow
Source: Mov Ecol. 2022 Feb 22;10:8. doi: 10.1186/s40462-022-00306-9 (PMC8864925; doi:10.1186/s40462-022-00306-9)
Supplement: Supplementary file 3 — Additional file 3. This file contains the R code used in this manuscript and data files used in analysis. [file 40462_2022_306_MOESM3_ESM.zip › New folder/prairie_chub_vie_survival_study_final.csv]

date	fish_id	species	length_mm	status	treatment	retention
7/23/2019	1	macaus	36	1	t1	1
7/23/2019	2	macaus	47	1	t1	1
7/23/2019	3	macaus	49	1	t1	1
7/23/2019	4	macaus	54	1	t1	1
7/23/2019	5	macaus	59	1	t1	1
7/23/2019	6	macaus	37	1	t1	1
7/23/2019	7	macaus	50	1	t1	1
7/23/2019	8	macaus	50	1	t1	1
7/23/2019	9	macaus	35	0	t1	1
7/23/2019	10	macaus	39	1	t1	1
7/23/2019	11	macaus	52	1	t1	1
7/23/2019	12	macaus	52	1	t1	1
7/23/2019	13	macaus	51	1	t1	1
7/23/2019	14	macaus	50	1	t1	1
7/23/2019	15	macaus	51	1	t1	1
7/23/2019	16	macaus	52	1	t1	1
7/23/2019	17	macaus	50	1	t1	1
7/23/2019	18	macaus	47	1	t1	1
7/23/2019	19	macaus	46	1	t1	1
7/23/2019	20	macaus	50	1	t1	1
7/23/2019	21	macaus	48	1	c1	1
7/23/2019	22	macaus	33	1	c1	1
7/23/2019	23	macaus	52	1	c1	1
7/23/2019	24	macaus	42	1	c1	1
7/23/2019	25	macaus	54	1	c1	1
7/23/2019	26	macaus	51	1	c1	1
7/23/2019	27	macaus	51	1	c1	1
7/23/2019	28	macaus	61	1	c1	1
7/23/2019	29	macaus	57	1	c1	1
7/23/2019	30	macaus	48	1	c1	1
7/23/2019	31	macaus	34	1	c1	1
7/23/2019	32	macaus	45	1	c1	1
7/23/2019	33	macaus	52	1	c1	1
7/23/2019	34	macaus	54	1	c1	1
7/23/2019	35	macaus	52	1	c1	1
7/23/2019	36	macaus	38	1	c1	1
7/23/2019	37	macaus	54	1	c1	1
7/23/2019	38	macaus	34	1	c1	1
7/23/2019	39	macaus	53	1	c1	1
7/23/2019	40	macaus	48	1	c1	1
7/23/2019	41	macaus	59	1	t1	1
7/23/2019	42	macaus	50	1	t1	1
7/23/2019	43	macaus	50	1	c1	1
7/23/2019	44	macaus	51	1	t1	1
7/23/2019	45	macaus	50	1	c1	1
7/23/2019	46	macaus	47	1	c1	1
7/23/2019	47	macaus	48	1	t1	1
7/23/2019	48	macaus	50	1	c1	1
8/5/2019	49	macaus	59	1	t1	1
8/5/2019	50	macaus	40	1	t1	1
8/5/2019	51	macaus	55	1	t1	1
8/5/2019	52	macaus	48	1	t1	1
8/5/2019	53	macaus	50	1	t1	1
8/5/2019	54	macaus	50	1	t1	1
8/5/2019	55	macaus	41	1	t1	1
8/5/2019	56	macaus	52	1	t1	1
8/5/2019	57	macaus	52	1	t1	1
8/5/2019	58	macaus	53	1	t1	1
8/5/2019	59	macaus	53	1	t1	1
8/5/2019	60	macaus	55	1	t1	1
8/5/2019	61	macaus	58	1	t1	1
8/5/2019	62	macaus	39	1	t1	1
8/5/2019	63	macaus	52	1	t1	1
8/5/2019	64	macaus	53	1	t1	1
8/5/2019	65	macaus	58	1	t1	1
8/5/2019	66	macaus	49	1	t1	1
8/5/2019	67	macaus	51	1	t1	1
8/5/2019	68	macaus	51	1	t1	1
8/5/2019	69	macaus	54	1	t1	1
8/5/2019	70	macaus	53	1	t1	1
8/5/2019	71	macaus	55	1	t1	1
8/5/2019	72	macaus	56	1	t2	1
8/5/2019	73	macaus	58	0	t2	1
8/5/2019	74	macaus	57	1	t2	1
8/5/2019	75	macaus	52	1	t2	1
8/5/2019	76	macaus	70	1	t2	1
8/5/2019	77	macaus	61	1	t2	1
8/5/2019	78	macaus	51	1	t2	1
8/5/2019	79	macaus	56	1	t2	1
8/5/2019	80	macaus	52	1	t2	1
8/5/2019	81	macaus	39	0	t2	1
8/5/2019	82	macaus	55	1	t2	1
8/5/2019	83	macaus	60	1	t2	1
8/5/2019	84	macaus	38	0	t2	1
8/5/2019	85	macaus	55	1	t2	1
8/5/2019	86	macaus	40	0	t2	1
8/5/2019	87	macaus	60	1	t2	1
8/5/2019	88	macaus	40	0	t2	1
8/5/2019	89	macaus	52	1	t2	1
8/5/2019	90	macaus	53	1	t2	1
8/5/2019	91	macaus	54	1	t2	1
8/5/2019	92	macaus	38	0	t2	1
8/5/2019	93	macaus	56	1	t2	1
8/5/2019	94	macaus	50	1	t2	1
8/5/2019	95	macaus	53	1	t2	1
8/5/2019	96	macaus	NA	1	c1	1
8/5/2019	97	macaus	NA	1	c1	1
8/5/2019	98	macaus	NA	1	c1	1
8/5/2019	99	macaus	NA	1	c1	1
8/5/2019	100	macaus	NA	1	c1	1
8/5/2019	101	macaus	NA	1	c1	1
8/5/2019	102	macaus	NA	1	c1	1
8/5/2019	103	macaus	NA	1	c1	1
8/5/2019	104	macaus	NA	1	c1	1
8/5/2019	105	macaus	NA	1	c1	1
8/5/2019	106	macaus	NA	1	c1	1
8/5/2019	107	macaus	NA	1	c1	1
8/5/2019	108	macaus	NA	1	c1	1
8/5/2019	109	macaus	NA	1	c1	1
8/5/2019	110	macaus	NA	1	c1	1
8/5/2019	111	macaus	NA	1	c1	1
8/5/2019	112	macaus	NA	1	c1	1
8/5/2019	113	macaus	NA	1	c1	1
8/5/2019	114	macaus	NA	1	c1	1
8/5/2019	115	macaus	NA	1	c1	1
8/5/2019	116	macaus	NA	1	c1	1
8/5/2019	117	macaus	NA	1	c1	1
8/5/2019	118	macaus	NA	1	c1	1
